# Supplementary material for: A Vignette-Based Measure of Mental Health Literacy (PDR-V): Reliability, Validity, and Mindfulness Associations in a Cross-Sectional Sample
Source: Int J Environ Res Public Health. 2025 Dec 24;23(1):31. doi: 10.3390/ijerph23010031 (PMC12841322; doi:10.3390/ijerph23010031)
Supplement: Supplementary file 1 [file ijerph-23-00031-s001.zip]

Archive with 1 entries (1 files):
- Supplemental Files S1 and S2.pdf
